# Supplementary material for: Postpartum Depression in COVID-19 Days: Longitudinal Study of Risk and Protective Factors
Source: J Clin Med. 2022 Jun 17;11(12):3488. doi: 10.3390/jcm11123488 (PMC9224599; doi:10.3390/jcm11123488)
Supplement: Supplementary file 1 [file jcm-11-03488-s001.zip]

Archive with 1 entries (1 files):
- jcm-1695420-supplementary.pdf
